# Supplementary material for: Structural and Biochemical Characterization of the Human Cyclophilin Family of Peptidyl-Prolyl Isomerases
Source: PLoS Biol. 2010 Jul 27;8(7):e1000439. doi: 10.1371/journal.pbio.1000439 (PMC2911226; doi:10.1371/journal.pbio.1000439)
Supplement: Datapack S1 — Standalone iSee datapack - contains the enhanced version of this article for use offline. This file can be opened using free software available for download at http://www.molsoft.com/icm_browser.html. (ICB) [file pbio.1000439.s001.icb]

Archive with 1 entries (1 files):
- FORMATTING_PBIO-1000439_v23.icb
